# Supplementary material for: Factors affecting accuracy of estimated effective number of chromosome segments for numerically small breeds
Source: J Anim Breed Genet. 2020 Oct 10;138(2):151–60. doi: 10.1111/jbg.12512 (PMC7891385; doi:10.1111/jbg.12512)
Supplement: Supplementary file 1 — Appendix S1 [file JBG-138-151-s001.txt]

/*******************************
 **     Global parameters     **
 *******************************/
title = "Two divergent populations with bottleneck, HD genotypes";
nrep  = 20;                   //Number of replicates
h2    = 0.3;                  //Heritability
qtlh2 = 0.3;                  //QTL heritability
phvar = 1.0;                  //Phenotypic variance
joint_pop;

/*******************************
 **   Historical population   **
 *******************************/
begin_hp;
   hg_size = 8000 [0]          //Size of the historical generations
             400 [300]
	     400 [320]
             5000 [340];
   nmlhg   = 50;              //Number of males in the last generation
end_hp;

/*******************************
 **        Populations        **
 *******************************/
begin_pop = "p1";
   begin_founder;
      male   [n = 30, pop = "hp"];
      female [n = 2500, pop = "hp"];
   end_founder;
   ls  = 2;                   //Litter size
   pmp = 0.5 /fix;            //Proportion of male progeny
   ng  = 100;                 //Number of generations
   md  = rnd;                 //Mating design
   sr  = 0.4;                 //Replacement ratio for sires
   dr  = 0.2;                 //Replacement ratio for dams
   //sd = ebv /h;             //Selection design
   //cd = ebv /l;             //Culling design
   //ebv_est = blup;
   begin_popoutput;
        ld /maft 0.1 /gen 10 50 100;
        data /gen 6 7 8 9 10 46 47 48 49 50 96 97 98 99 100;
        genotype /snp_code /gen 10 50 100;
        stat;
        allele_freq /gen 10 50 100;
   end_popoutput;
end_pop;

begin_pop = "p2";
   begin_founder;
      male   [n =  30, pop = "hp"];
      female [n = 2500, pop = "hp"];
   end_founder;
   ls  = 2;                   //Litter size
   pmp = 0.5 /fix;            //Proportion of male progeny
   ng  = 100;                 //Number of generations
   md  = rnd;                 //Mating design
   sr  = 0.4;                 //Replacement ratio for sires
   dr  = 0.2;                 //Replacement ratio for dams
   //sd = ebv /h;             //Selection design
   //cd = ebv /l;             //Culling design
   //ebv_est = blup;
   begin_popoutput;
        ld /maft 0.1 /gen 10 50 100;
        data /gen 6 7 8 9 10 46 47 48 49 50 96 97 98 99 100;
        genotype /snp_code /gen 10 50 100;
        stat;
        allele_freq /gen 10 50 100;
   end_popoutput;
end_pop;

/*******************************
 **          Genome           **
 *******************************/
begin_genome;
   begin_chr = 30;
      chrlen = 100;           //Chromosome length
      nmloci = 24000;        //Number of markers
      mpos   = rnd;           //Marker positions
      nma    = all 2;         //Number of marker alleles
      maf    = eql;           //Marker allele frequencies
      nqloci = 300;           //Number of QTL
      qpos   = rnd;           //QTL positions
      nqa    = rnd 2 3 4;     //Number of QTL alleles
      qaf    = eql;           //QTL allele frequencies
      qae    = rndg 0.4;      //QTL allele effects
   end_chr;
   mmutr     = 2.5e-5 /recurrent; //Marker mutation rate
   qmutr     = 2.5e-5;            //QTL mutation rate
   interference = 25;
   r_mpos_g;                  //Randomize marker positions across genome
   r_qpos_g;                  //Randomize QTL positions across genome
end_genome;

/*******************************
 **       Output options      **
 *******************************/
begin_output;
   linkage_map;
   allele_effect;
   hp_stat;
end_output;
