# Supplementary material for: Factors affecting accuracy of estimated effective number of chromosome segments for numerically small breeds
Source: J Anim Breed Genet. 2020 Oct 10;138(2):151–60. doi: 10.1111/jbg.12512 (PMC7891385; doi:10.1111/jbg.12512)
Supplement: Supplementary file 2 — Appendix S2 [file JBG-138-151-s002.txt]

State vector for MT19937:
  1584481828   1748859290   3180457257   2192282874    322076124   3645531089   3699557344    429966230
  3325194294   2640683506    710038458   2204078701   3474664663   3934397361   1011898184   2371876727
  1115504185   2503836713   2385324041   4270567274   1171940737    905677717   2533609183   2185224776
  4216578378     10941158   1176824536   1714276536   1502229017   3338443669    973514828    516231707
  2100139975   2006964031   3337755032    611650890   2605766742   3841346889   2039421016   3219864644
  3371843014     36424674    915497556   1967570767   1147942898   4098366988    519234329   4077582860
  3985616667   2282482857   2869486249   2457596074   2470959740   2964890091   1088197155   4163361185
  2258538274   1627822041    365199474   1516351285   2847470528   1924726215   3140818268   2180168789
    99605907   3359315520   2114888625   1261421747   3002719358   2868271409   1028815973   1491083552
  3591289677   1563337743    496252880   1141396827   2590824142    460843721    980693659     86633078
  2839324382   2587726109   3637303437   4237782617   2923606998   3445188345    624388856   3823365167
  3884169652    492582028   1834198934    802287086    531184962   2489023847   2281080375   2575847496
  4022683538   1293473174   1077613557   1890087847   3387127522   2374193194    734791726    421648525
  1863902473   3399197841   1383600132   1444151140   1096011845     39948097   2095992339   2353688457
  3755763015   3103873093    330748789   3263040156   2378319919   3682701110    909368671   1166487026
  2341547095   3545430786    286757087   1693220726    298187119   2611007560   1609549744   1296990804
  4027312393   2880392051   1201618199   1830674481   1796416372   3501824686   3820723143    834427099
  1020871151   3884509908   3197285981   3289631494   2627192453   1657836240   3398616579   3789430415
  3771660748   2650887740   2439001352   2191345541   2617604055   2652652702    841125410   2157987329
  2999466695   1742052690   2579332441   3780454530     13436033   2480066690   3611345694    650280976
  2712999664   1851232283   1298121956   3312073724   4110295871   4022534993   2750755328    495832433
  3589965629   1491700255   2111802496   2397730960   3238376518   1050414310   2562862444   3572353813
   421127774   3088200135   3560116331   1589977531   1189665046    967570888   3755475102    685196200
   163224064   3909665465   1807769116   1141745452   3054832253   4133755864   4016320805   1893644989
   619858156   3406893533   1700649816   3285789664   1952435283   1549893407   3243259292   3165667202
  2147782216    234339835    759580625   2615160640   2609575894   4081073009    272987848    930145719
  3329921283   3706992081   3991183020   1592214238    471841231   2073892480   3750488763    500700015
  3299807907   1282013689   1381849010   1554474362   3451313507   2470295485   3102193209   3549264166
   413702521    854937246    808227640   2196180475   3111240993    878150324   4268025322   4063717076
  3116737211   2384278758   1427104478   1472649702   1969330191   2588048499   2213188227     24762068
   416626324   3563044181   2071116256    451133368   1534860428   3340351894   1082783167    723690221
  4267056505   3021335579   3366881239   3126332319    809409261   3256284542   1322893391   3455360453
    39532062   3770968279    392351910   3626969217   2060881486   2163698992   1600903104   2924046636
  1417813550   2697334932    689885752    389081379   1996797659   1923927823   1247686548   3887236056
  4042996087    118013909   2414849307   1424010480    533214505   1854860098   3441339781   2661362933
  1164438923   3068498571   3518833191    366984527   3736991815     78338033   2638261299    134293876
  3654316004   4268738116   2468756005   2386874758   1608666680    531914402   4147906832   4010786982
  2681360193    154739096   1101830690   1116376058    493850163   3078710860   1508842484   2432640472
  3236010546   3084717958   4095788102   1406754156   4055642677   1033418371   1216421349   3039547435
  3922596453    250599799   1715633197   3789720215   2492850592   1481619495   2450128444    313687477
  2980345513   2081510840   2646987839   2806800980   3659322162   3971714202    678124195   2756771478
  2453513644   2680061167   1568481227   4008093181   1640393858   4277136380     32281577   3034385724
   738093254   3873131887    518543598   1606710585   3217373292    654582459   1918158877   3276664931
  3590534968   2389728928   1130891588   2716112532   2581573770   2658234117    878480929   4286233956
   479844867   3631456144   2802360673   2994382962   3919078804    849274104   3825274686   2889722232
   240920714   1339283931   3407912556   3249596982   3684025685   1980490331    390625520   2262837279
  2159172065   1907159808   2018404823   2590853345    726941187    595661732   3471541546   2639100836
  4031225846   3700374050    763664767   2985199510   4273320672   1654657036   2115521439   2036294869
   560217380   2906678453   3310267573   1936821073   3733571604   3037807000   1864387912    169447508
   211740332   3805744997    165718728    746613363   3032910827   2996036986   2154742246   1857127555
   595647194   3941270419   1284536674   2611667106   2164277428   2494885731   4146355163   2573653455
  3801616505   2988821435    553542295   2369828398   3879300344   3554104228   2370396545   4055340366
   762256897   2716623110   3108596790   1246463527   1839219874   2842382580   1147443380   1515986448
  4041602909   2276321215   2865468475   1848835368   4223128537   1927037103   1548002388   2103006264
  2615131437   1003277372    381464926   1961839049   2505844124   3972949771    332001246    387674701
  1780109081    979177009   3802518543    104535671   3851849135   2515202713   3888360421   3799705981
  2883882614   4136913285    780384672   1806622179   2045345262   1393334288   3587185019    184763935
   397034243   2367556856   2493704812   2763873585   1710952939   3456781599   3105384922    472800263
  1706758035   1126189163   1969442212    809365740   1423071984    843045866   3142057768    488318825
  1672265541   2959006637    784749797   2247167284   4238745130   2999769354   2049894918   2851149218
   672147968   2598015969   3767915889   3094690269    726740447   3719066080   2670750581   3688765146
  3301451397   1430186695   1088460808   3191328376    114934286   1931808627   3338738664     47040678
  3222995310   1147528946   1500588753   3309254147    534138868   1610817849    378213646   3464875645
  3820873646   3433233978   4125740919   3245338303    252694056   3920084933   3141116188   3301417173
   632224878   3525474151   3443105910   2379083052    174994218    889301911    865960857   3451965028
  1951895467   1746119195    880805964   2231890951   2245850373   3061738704    970674920   1463672727
  3978985022   2130539810   3047420897   3597186466   2213139353   1522233660   4030223399   1748793419
  4265677130   1726670054     92074045   1418096428   1355019229    903082985   2709909003   3027811500
  1633521862   1708498852   2033863483   2362948101    232465895   1007654216   2114023310   3693972626
  1109987421   1450750581   2253028846   3661298759   1075965184   1547635858   2124391213   1770122891
  3870357666   1900495542   3671212901   3134205809   3987490195   2636219397   2115098617   3513118479
  3279470068    571286444     16392470   1845351913   4126576324   3625964992   1783214893   3593092763
  4031908920   4068960392   2787877913   3402052586   1388195377   4010797877    211924116   3850073259
  2881155216   4152167907   1910725546   1080995778   3121591611   3502047946   1619963035    585008401
  2792856325   3763858196   2971668837   4173856502   2198582781   2247968496   1887601104   4088206028
  2583835907   3494081726    826357227   4060220178    204568849   3301302034   3420986643    898697647
  3627055979   2097371753   1988908394   1493235866   3534359179   3329290765   1115357164    150458344
  3076534512   1103287267   1483705492   1246836276   2675950165   1355365824   2914560147    604445860
